# Supplementary material for: Protein trans-splicing: optimization of intein-mediated GFP assembly as a model for the development of gene therapy
Source: Front Bioeng Biotechnol. 2024 Nov 20;12:1488912. doi: 10.3389/fbioe.2024.1488912 (PMC11614648; doi:10.3389/fbioe.2024.1488912)
Supplement: Supplementary file 1 [file Table2.XLSX]

## Sheet: SspDnaE
Primer set for the first step (synthesis)
SspDnaE N part
Primer name	Primer sequence (5' → 3')
Ssp_N_1_F	TGCCTTTCTTTCGGAACTGAGATCCTTACCGTTGAGTACGGACCACTTC
Ssp_N_2_R	AATTTCCTCAGAAACGATCTTACCAATAGGAAGTGGTCCGTACTCAACGGT
Ssp_N_3_F	CTATTGGTAAGATCGTTTCTGAGGAAATTAACTGCTCAGTGTACTCTGTTGATCC
Ssp_N_4_R	AGCCTGAGTGTAAACTCTTCCTTCTGGATCAACAGAGTACACTGAGCAGTT
Ssp_N_5_F	AGAAGGAAGAGTTTACACTCAGGCTATCGCACAATGGCACGATAGGG
Ssp_N_6_R	TCGTACTCGAGAACCTCTTGTTCACCCCTATCGTGCCATTGTGCGAT
Ssp_N_7_F	GTGAACAAGAGGTTCTCGAGTACGAGCTTGAAGATGGATCCGTTATTCGT
Ssp_N_8_R	AGTCAAGAATCTATGGTCAGAGGTAGCACGAATAACGGATCCATCTTCAAGC
Ssp_N_9_F	GCTACCTCTGACCATAGATTCTTGACTACAGATTATCAGCTTCTCGCTATCGA
Ssp_N_10_R	AGATCAAGTTGCCTAGCAAAGATTTCCTCGATAGCGAGAAGCTGATAATCTGT
Ssp_N_11_R	TGTGGTTGTCAAGAGCCTCTTCTGTCTGCTTGATGTTCTCCAAAGTAAGG
Ssp_N_12_F	CAGAAGAGGCTCTTGACAACCACAGACTTCCATTCCCTTTGCTCGATG
Ssp_N_13_R	AATTATAAGCTTTTACTTGATGGTTCCAGCATCGAGCAAAGGGAATGGAAGTC
Ssp_N_14_F	GGAAATCTTTGCTAGGCAACTTGATCTCCTTACTTTGGAGAACATCAAGCAGA
SspDnaE C part
Primer name	Primer sequence (5' → 3')
BamHI_Ssp_C_1_F	AATTTAGGATCCATGGTTAAGGTGATTGGAAGACGTTCT
Ssp_C_2_R	CCGATATCGAAGATCCTTTGAACACCAAGAGAACGTCTTCCAATCACCTT
Ssp_C_3_F	GTTCAAAGGATCTTCGATATCGGATTGCCACAAGACCACAACTTTCTTCT
Ssp_C_4_R	GCAATTGGCAGCGATGGCACCATTAGCGAGAAGAAAGTTGTGGTCTTGTG
Legend of fonts
Plain capital	Oligonucleotides
Bold	Header
Italic	Primer name
Italic,bold, underlined	Restriction sites for cloning

## Sheet: Ssp GFP split 127-128
Ssp Dna E GFP split 127/128
Primer set for the second step (amplification with overlap)
GFP N part
Primer name	Primer sequence (5' → 3')
BamHI_GFP_1_F	AATTTAGGATCCATGGTGAGCAAGGGCGAGGA
SSPN_GFP_127_R	GATGCCCTTCAGCTCGATGCG
GFP C part
Primer name	Primer sequence (5' → 3')
SSPN_GFP_128_F	GACTTCAAGGAGGACGGCAACATCC
GFP_238_R_HindIII	AATTATAAGCTTTTACTTGTACAGCTCGTCCATGCCG
GFP N part + SspDnaE N part
Primer name	Primer sequence (5' → 3')
BamHI_GFP_1_F	AATTTAGGATCCATGGTGAGCAAGGGCGAGGA
GFP_Ssp_N_R	CTTGATGGTTCCAGCATCGAGCA
GFP_Ssp_N_F	GCTGAAGGGCATCTGCCTTTCTTTC
Ssp_N_R_HindIII	AATTATAAGCTTTTACTTGATGGTTCCAGCATCGAGCA
SspDnaE C part + GFP C part
Primer name	Primer sequence (5' → 3')
BamHI_Ssp_C_1_F	AATTTAGGATCCATGGTTAAGGTGATTGGAAGACGTTCT
Ssp_C_GFP_R	GCTGCCAATTGCGACTTCAAGGAG
Ssp_C_GFP_F	CTCCTTGAAGTCGCAATTGGCAGC
GFP_238_R_HindIII	AATTATAAGCTTTTACTTGTACAGCTCGTCCATGCCG
Primer set for the final amplification of assembled insert
GFP_N_SspDnaE_N
Primer name	Primer sequence (5' → 3')
BamHI_GFP_1_F	AATTTAGGATCCATGGTGAGCAAGGGCGAGGA
Ssp_N_R_HindIII	AATTATAAGCTTTTACTTGATGGTTCCAGCATCGAGCA
SspDnaE_C_GFP_C
Primer name	Primer sequence (5' → 3')
BamHI_Ssp_C_1_F	AATTTAGGATCCATGGTTAAGGTGATTGGAAGACGTTCT
GFP_238_R_HindIII	AATTATAAGCTTTTACTTGTACAGCTCGTCCATGCCG
Legend of fonts
Plain capital	Oligonucleotides
Bold	Header
Italic	Primer name
Italic,bold, underlined	Restriction sites for cloning

## Sheet: Ssp GFP split 47-48
Ssp Dna E GFP split 47/48
Primer set for the second step (amplification with overlap)
GFP N part
Primer name	Primer sequence (5' → 3')
BamHI_GFP_1_F	AATTTAGGATCCATGGTGAGCAAGGGCGAGGA
SSPN_GFP_47_R	CCGAAAGAAAGGCAGATGAACTTCAGGGTCAGCT
GFP C part
Primer name	Primer sequence (5' → 3')
SSPC_GFP_48_F	CGCTGCCAATTGCACCACCGGCAAGCT
GFP_238_R_HindIII	AATTATAAGCTTTTACTTGTACAGCTCGTCCATGCCG
GFP N part + SspDnaE N part
Primer name	Primer sequence (5' → 3')
BamHI_GFP_1_F	AATTTAGGATCCATGGTGAGCAAGGGCGAGGA
SSPN_GFP_47_R	CCGAAAGAAAGGCAGATGAACTTCAGGGTCAGCT
SSPN_GFP_48_F	CCCTGAAGTTCATCTGCCTTTCTTTCGGAACTGAGATCCTTACC
Ssp_N_R_HindIII	AATTATAAGCTTTTACTTGATGGTTCCAGCATCGAGCA
SspDnaE C part + GFP C part
Primer name	Primer sequence (5' → 3')
BamHI_Ssp_C_1_F	AATTTAGGATCCATGGTTAAGGTGATTGGAAGACGTTCT
SSPC_GFP_47_F	CCGAAAGAAAGGCAGATGAACTTCAGGGTCAGCT
SSPC_GFP_48_R	CGGTGGTGCAATTGGCAGCGATGGCACC
GFP_238_R_HindIII	AATTATAAGCTTTTACTTGTACAGCTCGTCCATGCCG
Primer set for the final amplification of assembled insert
GFP_N_SspDnaE_N
Primer name	Primer sequence (5' → 3')
BamHI_GFP_1_F	AATTTAGGATCCATGGTGAGCAAGGGCGAGGA
Ssp_N_R_HindIII	AATTATAAGCTTTTACTTGATGGTTCCAGCATCGAGCA
SspDnaE_C_GFP_C
Primer name	Primer sequence (5' → 3')
BamHI_Ssp_C_1_F	AATTTAGGATCCATGGTTAAGGTGATTGGAAGACGTTCT
GFP_238_R_HindIII	AATTATAAGCTTTTACTTGTACAGCTCGTCCATGCCG
Legend of fonts
Plain capital	Oligonucleotides
Bold	Header
Italic	Primer name
Italic,bold, underlined	Restriction sites for cloning

## Sheet: Ssp GFP split 69-70
Ssp Dna E GFP split 69/70
Primer set for the second step (amplification with overlap)
GFP N part
Primer name	Primer sequence (5' → 3')
BamHI_GFP_1_F	AATTTAGGATCCATGGTGAGCAAGGGCGAGGA
SSPN_GFP_1_69_R	CTGCACGCCGTAGGTCAGG
GFP C part
Primer name	Primer sequence (5' → 3')
SSPC_GFP_70_F	TGCTTCAGCCGCTACCCCG
GFP_238_R_HindIII	AATTATAAGCTTTTACTTGTACAGCTCGTCCATGCCG
GFP N part + SspDnaE N part
Primer name	Primer sequence (5' → 3')
BamHI_GFP_1_F	AATTTAGGATCCATGGTGAGCAAGGGCGAGGA
SspN_GFP_62_69_R	AGGATCTCAGTTCCGAAAGAAAGGCACTGCACGCCGTAGGTCAGGGTGG
SspN_GFP_52_62_F	GCAAGCTGCCCGTGCCCTGGCCCACCCTCGTGACCACCCTGACCTACGGCG
Ssp_N_R_HindIII	AATTATAAGCTTTTACTTGATGGTTCCAGCATCGAGCA
SspDnaE C part + GFP C part
Primer name	Primer sequence (5' → 3')
BamHI_Ssp_C_1_F	AATTTAGGATCCATGGTTAAGGTGATTGGAAGACGTTCT
SspC_GFP_70_F	CTAATGGTGCCATCGCTGCCAATTGCTTCAGCCGCTACCCCGACCACATG
SspC_GFP_70_R	GCATGGCGGACTTGAAGAAGTCGTGCTGCTTCATGTGGTCGGGGTAGCGG
GFP_238_R_HindIII	AATTATAAGCTTTTACTTGTACAGCTCGTCCATGCCG
Primer set for the final amplification of assembled insert
GFP_N_SspDnaE_N
Primer name	Primer sequence (5' → 3')
BamHI_GFP_1_F	AATTTAGGATCCATGGTGAGCAAGGGCGAGGA
Ssp_N_R_HindIII	AATTATAAGCTTTTACTTGATGGTTCCAGCATCGAGCA
SspDnaE_C_GFP_C
Primer name	Primer sequence (5' → 3')
BamHI_Ssp_C_1_F	AATTTAGGATCCATGGTTAAGGTGATTGGAAGACGTTCT
GFP_238_R_HindIII	AATTATAAGCTTTTACTTGTACAGCTCGTCCATGCCG
Legend of fonts
Plain capital	Oligonucleotides
Bold	Header
Italic	Primer name
Italic,bold, underlined	Restriction sites for cloning

## Sheet: Ava DnaE GFP split 69-70
Primer set for the first step (synthesis)
AvaDnaE N part
Primer name	Primer sequence (5' → 3')
N_AVA_1_F	GCAAGCTGCCCGTGCCCTGGCCCACCCTCGTGACCACC
N_AVA_2_R	GACAGTCAAAACTTCGGTGTCGTATGACAGACACTGCACGCCGTAGGTCAGGGTGGTCACGAGGGTGG
N_AVA_3_F	GACACCGAAGTTTTGACTGTCGAGTATGGATTCGTGCCAATAGGCGAGATAGTCGACAAGGGGATCGA
N_AVA_4_R	GGCTGGGTGTATACAATACCGTTGCTATCGATGGAAAACACACTGCACTCGATCCCCTTGTCGACTAT
N_AVA_5_F	CGGTATTGTATACACCCAGCCGATCGCTCAATGGCACCACAGGGGCAAGCAGGAGGTGTTTGAGTATT
N_AVA_6_R	GAATTTATGATCCTTTGTGGCTTTAATGATAGATCCGTCTTCGAGGCAATACTCAAACACCTCCTGCT
N_AVA_7_F	TAAAGCCACAAAGGATCATAAATTCATGACGCAAGACGGCAAGATGTTACCTATTGATGAAATCTTCG
N_AVA_8_R	TTTCGGGAAGCCCTTTCACCTGCAGCAGATCGAGCTCCTGTTCGAAGATTTCATCAATAGGTAACATC
N_AVA_9_R_HindIII	AATTTAAAGCTTTTCGGGAAGCCCTTTCACCTG
AvaDnaE C part
Primer name	Primer sequence (5' → 3')
BamHI_C_AVA_1_F	AATTTAGGATCCATGATCAAAATTGCTAGCAGAAAGTTCCTCGGTGTGGA
C_AVA_2_R	TTCACGAAAAAATTGTGATCCCTTCCGACGCCTATGTCGTAAACGTTCTCCACACCGAGGAACTTTCT
C_AVA_3_F	AGGGATCACAATTTTTTCGTGAAGAATGGGCTGATCGCCTCCAACTGCTTCAGCCGCTACCCCGACCA
C_AVA_4_R	TGAAGAAGTCGTGCTGCTTCATGTGGTCGGGGTAGCGG
Ava Dna E GFP split 69/70
Primer set for the second step (amplification with overlap)
GFP N part
Primer name	Primer sequence (5' → 3')
BamHI_GFP_1_F	AATTTAGGATCCATGGTGAGCAAGGGCGAGGA
N_AVA_2_R	GACAGTCAAAACTTCGGTGTCGTATGACAGACACTGCACGCCGTAGGTCAGGGTGGTCACGAGGGTGG
GFP C part
Primer name	Primer sequence (5' → 3')
C_AVA_3_F	AGGGATCACAATTTTTTCGTGAAGAATGGGCTGATCGCCTCCAACTGCTTCAGCCGCTACCCCGACCA
GFP_238_R_HindIII	AATTATAAGCTTTTACTTGTACAGCTCGTCCATGCCG
GFP N part + Ava DnaE N part
Primer name	Primer sequence (5' → 3')
BamHI_GFP_1_F	AATTTAGGATCCATGGTGAGCAAGGGCGAGGA
N_AVA_2_R	GACAGTCAAAACTTCGGTGTCGTATGACAGACACTGCACGCCGTAGGTCAGGGTGGTCACGAGGGTGG
N_AVA_1_F	GCAAGCTGCCCGTGCCCTGGCCCACCCTCGTGACCACC
N_AVA_9_R_HindIII	AATTTAAAGCTTTTCGGGAAGCCCTTTCACCTG
Ava DnaE C part + GFP C part
Primer name	Primer sequence (5' → 3')
BamHI_C_AVA_1_F	AATTTAGGATCCATGATCAAAATTGCTAGCAGAAAGTTCCTCGGTGTGGA
C_AVA_4_R	TGAAGAAGTCGTGCTGCTTCATGTGGTCGGGGTAGCGG
C_AVA_3_F	AGGGATCACAATTTTTTCGTGAAGAATGGGCTGATCGCCTCCAACTGCTTCAGCCGCTACCCCGACCA
GFP_238_R_HindIII	AATTATAAGCTTTTACTTGTACAGCTCGTCCATGCCG
Primer set for the final amplification of assembled insert
GFP_N_Ava DnaE_N
Primer name	Primer sequence (5' → 3')
BamHI_GFP_1_F	AATTTAGGATCCATGGTGAGCAAGGGCGAGGA
N_AVA_9_R_HindIII	AATTTAAAGCTTTTCGGGAAGCCCTTTCACCTG
Ava DnaE_C_GFP_C
Primer name	Primer sequence (5' → 3')
BamHI_C_AVA_1_F	AATTTAGGATCCATGATCAAAATTGCTAGCAGAAAGTTCCTCGGTGTGGA
GFP_238_R_HindIII	AATTATAAGCTTTTACTTGTACAGCTCGTCCATGCCG
Legend of fonts
Plain capital	Oligonucleotides
Bold	Header
Italic	Primer name
Italic,bold, underlined	Restriction sites for cloning

## Sheet: NpuDnaE GFP split 69-70
Primer set for the first step (synthesis)
Npu DnaE N part
Primer name	Primer sequence (5' → 3')
BamHI_GFP_NPU_N_1_F	AATTTAGGATCCATGGTGAGCAAGGGCGAGG
NPU_N_2_F	GGCCCACCCTCGTGACCACCCTGACCTACGGCGTGCAGTGTCTAAGCTATGAAACGGAAATATTGACAGTAGAATA
NPU_N_3_R	AGTACATTCGATGCGCTTTTCTACAATTTTACCAATCGGTAATAATCCATATTCTACTGTCAATATTTCCGTTTCA
NPU_N_4_F	GAAAAGCGCATCGAATGTACTGTTTATAGCGTTGATAATAATGGAAATATTTATACACAACCTGTAGCACAATGGC
NPU_N_5_R	AATCAATGAACCATCTTCCAAACAATACTCAAACACCTCTTGTTCTCCGCGATCGTGCCATTGTGCTACAGGTTGT
NPU_N_6_F	TGTTTGGAAGATGGTTCATTGATTCGGGCAACAAAAGACCATAAGTTTATGACTGTTGATGGTCAAATGTTGCCAA
NPU_N_7_R	TTCGGCAAATTATCAACCCGCATCAAATCCAATTCACGTTCAAATATTTCATCAATTGGCAACATTTGACCATCAA
NPU_N_8_F	CGGGTTGATAATTTGCCGAATGAGCTCCTCGAGGGCAGCAGCCATCATCATCATCATCACAGCAGCGGCTAAAAGC
NPU_N_9_R_6H_HindIII	AATTATAAGCTTTTAGCCGCTGCTGTGATG
Npu DnaE C part
Primer name	Primer sequence (5' → 3')
BamHI_NPU_C_1_F	AATTTAGGATCCATGATCAAAATAGCCACACG
NPU_C_2_R	TGGTCGCGCTCAACTCCAATGTCATAGACATTTTGTTTGCCTAAATATTTACGTGTGGCTATTTTGATCATGGATCCTA
NPU_C_3_F	GGAGTTGAGCGCGACCATAATTTTGCACTCAAAAATGGCTTCATAGCTTCTAATTGCTTCAGCCGCTACCCCGACCACA
NPU_C_4_R	AGATGGTGCGCTCCTGGACGTAGCCTTCGGGCATGGCGGACTTGAAGAAGTCGTGCTGCTTCATGTGGTCGGGGTAGCG
Npu Dna E GFP split 69/70
Primer set for the second step (amplification with overlap)
GFP N part
Primer name	Primer sequence (5' → 3')
BamHI_GFP_1_F	AATTTAGGATCCATGGTGAGCAAGGGCGAGGA
NPUN_GFP_69_R	CTGCACGCCGTAGGTCAGG
GFP C part
Primer name	Primer sequence (5' → 3')
NPUC_GFP_70_F	TGCTTCAGCCGCTACCCCG
GFP_238_R_HindIII	AATTATAAGCTTTTACTTGTACAGCTCGTCCATGCCG
GFP N part + NpuDnaE N part
Primer name	Primer sequence (5' → 3')
BamHI_GFP_1_F	AATTTAGGATCCATGGTGAGCAAGGGCGAGGA
NPUN_GFP_69_R	CTGCACGCCGTAGGTCAGG
NPU_N_2_F	GGCCCACCCTCGTGACCACCCTGACCTACGGCGTGCAGTGTCTAAGCTATGAAACGGAAATATTGACAGTAGAATA
NPU_N_9_R_6H_HindIII	AATTATAAGCTTTTAGCCGCTGCTGTGATG
NpuDnaE C part + GFP C part
Primer name	Primer sequence (5' → 3')
BamHI_NPU_C_1_F	AATTTAGGATCCATGATCAAAATAGCCACACG
NPU_C_5_R	AGATGGTGCGCTCCTGGACG
NPUC_GFP_70_F	TGCTTCAGCCGCTACCCCG
GFP_238_R_HindIII	AATTATAAGCTTTTACTTGTACAGCTCGTCCATGCCG
Primer set for the final amplification of assembled insert
GFP_N_NpuDnaE_N
Primer name	Primer sequence (5' → 3')
BamHI_GFP_1_F	AATTTAGGATCCATGGTGAGCAAGGGCGAGGA
N_Ava_9_R_HindIII	AATTTAAAGCTTTTCGGGAAGCCCTTTCACCTG
NpuDnaE_C_GFP_C
Primer name	Primer sequence (5' → 3')
BamHI_NPU_C_1_F	AATTTAGGATCCATGATCAAAATAGCCACACG
GFP_238_R_HindIII	AATTATAAGCTTTTACTTGTACAGCTCGTCCATGCCG
Legend of fonts
Plain capital	Oligonucleotides
Bold	Header
Italic	Primer name
Italic,bold, underlined	Restriction sites for cloning
