# Supplementary material for: Protein trans-splicing: optimization of intein-mediated GFP assembly as a model for the development of gene therapy
Source: Front Bioeng Biotechnol. 2024 Nov 20;12:1488912. doi: 10.3389/fbioe.2024.1488912 (PMC11614648; doi:10.3389/fbioe.2024.1488912)
Supplement: Supplementary file 4 [file Table1.XLSX]

## Sheet: 2004
#	Category	PMID	Title	Authors	Citation	First Author	Journal/Book	Publication Year	Create Date	PMCID	NIHMS ID	DOI
1	2	14646148	Protein splicing of yeast VMA1-derived endonuclease via thiazolidine intermediates	Mizutani R, Anraku Y, Satow Y.	J Synchrotron Radiat. 2004 Jan 1;11(Pt 1):109-12. doi: 10.1107/s0909049503023495. Epub 2003 Nov 28.	Mizutani R	J Synchrotron Radiat	2004	2003-12-04			10.1107/s0909049503023495
2	2	14673145	Specific and covalent targeting of conjugating and deconjugating enzymes of ubiquitin-like proteins	Hemelaar J, Borodovsky A, Kessler BM, Reverter D, Cook J, Kolli N, Gan-Erdene T, Wilkinson KD, Gill G, Lima CD, Ploegh HL, Ovaa H.	Mol Cell Biol. 2004 Jan;24(1):84-95. doi: 10.1128/MCB.24.1.84-95.2004.	Hemelaar J	Mol Cell Biol	2004	2003-12-16	PMC303361		10.1128/MCB.24.1.84-95.2004
3	2	14763852	Application of vortex flow adsorption technology to intein-mediated recovery of recombinant human alpha1-antitrypsin	Ma J, Cooney CL.	Biotechnol Prog. 2004 Jan-Feb;20(1):269-76. doi: 10.1021/bp0341803.	Ma J	Biotechnol Prog	2004	2004-02-07			10.1021/bp0341803
4	2	15020782	Site-specific immobilization of biotinylated proteins for protein microarray analysis	Lue RY, Chen GY, Zhu Q, Lesaicherre ML, Yao SQ.	Methods Mol Biol. 2004;264:85-100. doi: 10.1385/1-59259-759-9:085.	Lue RY	Methods Mol Biol	2004	2004-03-17			10.1385/1-59259-759-9:085
5	3	15189162	Novel lipid modifications of secreted protein signals	Mann RK, Beachy PA.	Annu Rev Biochem. 2004;73:891-923. doi: 10.1146/annurev.biochem.73.011303.073933.	Mann RK	Annu Rev Biochem	2004	2004-06-11			10.1146/annurev.biochem.73.011303.073933
6	1	14593103	Protein splicing of inteins with atypical glutamine and aspartate C-terminal residues	Amitai G, Dassa B, Pietrokovski S.	J Biol Chem. 2004 Jan 30;279(5):3121-31. doi: 10.1074/jbc.M311343200. Epub 2003 Oct 30.	Amitai G	J Biol Chem	2004	2003-11-01			10.1074/jbc.M311343200
7	2	14729696	The NeuC protein of Escherichia coli K1 is a UDP N-acetylglucosamine 2-epimerase	Vann WF, Daines DA, Murkin AS, Tanner ME, Chaffin DO, Rubens CE, Vionnet J, Silver RP.	J Bacteriol. 2004 Feb;186(3):706-12. doi: 10.1128/JB.186.3.706-712.2004.	Vann WF	J Bacteriol	2004	2004-01-20	PMC321479		10.1128/JB.186.3.706-712.2004
8	1	14763989	Intein harbouring large tandem repeats in replicative DNA helicase of Trichodesmium erythraeum	Yang J, Meng Q, Liu XQ.	Mol Microbiol. 2004 Feb;51(4):1185-92. doi: 10.1046/j.1365-2958.2003.03902.x.	Yang J	Mol Microbiol	2004	2004-02-07			10.1046/j.1365-2958.2003.03902.x
9	2	14764082	Expressed protein ligation. Method and applications	David R, Richter MP, Beck-Sickinger AG.	Eur J Biochem. 2004 Feb;271(4):663-77. doi: 10.1111/j.1432-1033.2004.03978.x.	David R	Eur J Biochem	2004	2004-02-07			10.1111/j.1432-1033.2004.03978.x
10	2	14764935	Cloning of the thermostable alpha-amylase gene from Pyrococcus woesei in Escherichia coli: isolation and some properties of the enzyme	Grzybowska B, Szweda P, Synowiecki J.	Mol Biotechnol. 2004 Feb;26(2):101-10. doi: 10.1385/MB:26:2:101.	Grzybowska B	Mol Biotechnol	2004	2004-02-07			10.1385/MB:26:2:101
11	1	15020462	Homology modeling and mutational analysis of Ho endonuclease of yeast	Bakhrat A, Jurica MS, Stoddard BL, Raveh D.	Genetics. 2004 Feb;166(2):721-8. doi: 10.1534/genetics.166.2.721.	Bakhrat A	Genetics	2004	2004-03-17	PMC1470740		10.1534/genetics.166.2.721
12	1	14746473	Versatile protein biotinylation strategies for potential high-throughput proteomics	Lue RY, Chen GY, Hu Y, Zhu Q, Yao SQ.	J Am Chem Soc. 2004 Feb 4;126(4):1055-62. doi: 10.1021/ja037914g.	Lue RY	J Am Chem Soc	2004	2004-01-30			10.1021/ja037914g
13	1	14760742	Chimeras of the homing endonuclease PI-SceI and the homologous Candida tropicalis intein: a study to explore the possibility of exchanging DNA-binding modules to obtain highly specific endonucleases with altered specificity	Steuer S, Pingoud V, Pingoud A, Wende W.	Chembiochem. 2004 Feb 6;5(2):206-13. doi: 10.1002/cbic.200300718.	Steuer S	Chembiochem	2004	2004-02-05			10.1002/cbic.200300718
14	3	15025533	Optimized conjugation of a fluorescent label to proteins via intein-mediated activation and ligation	Wood RJ, Pascoe DD, Brown ZK, Medlicott EM, Kriek M, Neylon C, Roach PL.	Bioconjug Chem. 2004 Mar-Apr;15(2):366-72. doi: 10.1021/bc0341728.	Wood RJ	Bioconjug Chem	2004	2004-03-18			10.1021/bc0341728
15	1	15046582	Rescue of protein splicing activity from a Magnetospirillum magnetotacticum intein-like element	Southworth MW, Yin J, Perler FB.	Biochem Soc Trans. 2004 Apr;32(Pt 2):250-4. doi: 10.1042/bst0320250.	Southworth MW	Biochem Soc Trans	2004	2004-03-30			10.1042/bst0320250
16	2	15087498	Semisynthesis of a segmental isotopically labeled protein splicing precursor: NMR evidence for an unusual peptide bond at the N-extein-intein junction	Romanelli A, Shekhtman A, Cowburn D, Muir TW.	Proc Natl Acad Sci U S A. 2004 Apr 27;101(17):6397-402. doi: 10.1073/pnas.0306616101. Epub 2004 Apr 15.	Romanelli A	Proc Natl Acad Sci U S A	2004	2004-04-17	PMC404056		10.1073/pnas.0306616101
17	1	15128583	Bacteriophage-based genetic system for selection of nonsplicing inteins	Cann IK, Amaya KR, Southworth MW, Perler FB.	Appl Environ Microbiol. 2004 May;70(5):3158-62. doi: 10.1128/AEM.70.5.3158-3162.2004.	Cann IK	Appl Environ Microbiol	2004	2004-05-07	PMC404401		10.1128/AEM.70.5.3158-3162.2004
18	1	15253435	Shotgun proteomics of Methanococcus jannaschii and insights into methanogenesis	Zhu W, Reich CI, Olsen GJ, Giometti CS, Yates JR 3rd.	J Proteome Res. 2004 May-Jun;3(3):538-48. doi: 10.1021/pr034109s.	Zhu W	J Proteome Res	2004	2004-07-16			10.1021/pr034109s
19	1	15024006	Protein splicing of a Pyrococcus abyssi intein with a C-terminal glutamine	Mills KV, Manning JS, Garcia AM, Wuerdeman LA.	J Biol Chem. 2004 May 14;279(20):20685-91. doi: 10.1074/jbc.M400887200. Epub 2004 Mar 15.	Mills KV	J Biol Chem	2004	2004-03-17			10.1074/jbc.M400887200
20	2	15109622	Site-specific conjugation of oligonucleotides to the C-terminus of recombinant protein by expressed protein ligation	Takeda S, Tsukiji S, Nagamune T.	Bioorg Med Chem Lett. 2004 May 17;14(10):2407-10. doi: 10.1016/j.bmcl.2004.03.023.	Takeda S	Bioorg Med Chem Lett	2004	2004-04-28			10.1016/j.bmcl.2004.03.023
21	1	15165607	Error-prone replication for better or worse	Tippin B, Pham P, Goodman MF.	Trends Microbiol. 2004 Jun;12(6):288-95. doi: 10.1016/j.tim.2004.04.004.	Tippin B	Trends Microbiol	2004	2004-05-29			10.1016/j.tim.2004.04.004
22	2	15211748	Western blot analysis of Src kinase assays using peptide substrates ligated to a carrier protein	Xu J, Sun L, Ghosh I, Xu MQ.	Biotechniques. 2004 Jun;36(6):976-8, 980-1. doi: 10.2144/04366ST02.	Xu J	Biotechniques	2004	2004-06-24			10.2144/04366ST02
23	2	15184905	Temperature-sensitive control of protein activity by conditionally splicing inteins	Zeidler MP, Tan C, Bellaiche Y, Cherry S, Häder S, Gayko U, Perrimon N.	Nat Biotechnol. 2004 Jul;22(7):871-6. doi: 10.1038/nbt979. Epub 2004 Jun 6.	Zeidler MP	Nat Biotechnol	2004	2004-06-09			10.1038/nbt979
24	1	15229542	The ins and outs of gene expression control	Perler FB.	Nat Biotechnol. 2004 Jul;22(7):824-6. doi: 10.1038/nbt0704-824.	Perler FB	Nat Biotechnol	2004	2004-07-02			10.1038/nbt0704-824
25	3	15331775	A second-generation system for unbiased reading frame selection	Gerth ML, Patrick WM, Lutz S.	Protein Eng Des Sel. 2004 Jul;17(7):595-602. doi: 10.1093/protein/gzh068. Epub 2004 Aug 25.	Gerth ML	Protein Eng Des Sel	2004	2004-08-28			10.1093/protein/gzh068
26	1	15247421	Directed evolution of ligand dependence: small-molecule-activated protein splicing	Buskirk AR, Ong YC, Gartner ZJ, Liu DR.	Proc Natl Acad Sci U S A. 2004 Jul 20;101(29):10505-10. doi: 10.1073/pnas.0402762101. Epub 2004 Jul 9.	Buskirk AR	Proc Natl Acad Sci U S A	2004	2004-07-13	PMC489967		10.1073/pnas.0402762101
27	1	15280510	Evolution of divergent DNA recognition specificities in VDE homing endonucleases from two yeast species	Posey KL, Koufopanou V, Burt A, Gimble FS.	Nucleic Acids Res. 2004 Jul 27;32(13):3947-56. doi: 10.1093/nar/gkh734. Print 2004.	Posey KL	Nucleic Acids Res	2004	2004-07-29	PMC506816		10.1093/nar/gkh734
28	1	15150275	Protein splicing and auto-cleavage of bacterial intein-like domains lacking a C'-flanking nucleophilic residue	Dassa B, Haviv H, Amitai G, Pietrokovski S.	J Biol Chem. 2004 Jul 30;279(31):32001-7. doi: 10.1074/jbc.M404562200. Epub 2004 May 18.	Dassa B	J Biol Chem	2004	2004-05-20			10.1074/jbc.M404562200
29	1	15287754	Mutational analysis of protein splicing, cleavage, and self-association reactions mediated by the naturally split Ssp DnaE intein	Nichols NM, Evans TC Jr.	Biochemistry. 2004 Aug 10;43(31):10265-76. doi: 10.1021/bi0494065.	Nichols NM	Biochemistry	2004	2004-08-04			10.1021/bi0494065
30	3	15289615	High-throughput sensing and noninvasive imaging of protein nuclear transport by using reconstitution of split Renilla luciferase	Kim SB, Ozawa T, Watanabe S, Umezawa Y.	Proc Natl Acad Sci U S A. 2004 Aug 10;101(32):11542-7. doi: 10.1073/pnas.0401722101. Epub 2004 Aug 2.	Kim SB	Proc Natl Acad Sci U S A	2004	2004-08-04	PMC511017		10.1073/pnas.0401722101
31	1	15304322	Prp8 intein in fungal pathogens: target for potential antifungal drugs	Liu XQ, Yang J.	FEBS Lett. 2004 Aug 13;572(1-3):46-50. doi: 10.1016/j.febslet.2004.07.016.	Liu XQ	FEBS Lett	2004	2004-08-12			10.1016/j.febslet.2004.07.016
32	2	15194682	Synthetic two-piece and three-piece split inteins for protein trans-splicing	Sun W, Yang J, Liu XQ.	J Biol Chem. 2004 Aug 20;279(34):35281-6. doi: 10.1074/jbc.M405491200. Epub 2004 Jun 11.	Sun W	J Biol Chem	2004	2004-06-15			10.1074/jbc.M405491200
33	2	15342603	Bacterial thymidylate synthase with intein, group II Intron, and distinctive ThyX motifs	Liu XQ, Yang J.	J Bacteriol. 2004 Sep;186(18):6316-9. doi: 10.1128/JB.186.18.6316-6319.2004.	Liu XQ	J Bacteriol	2004	2004-09-03	PMC515151		10.1128/JB.186.18.6316-6319.2004
34	3	15379631	Chemical approaches for live cell bioimaging	Srinivasan R, Yao SQ, Yeo DS.	Comb Chem High Throughput Screen. 2004 Sep;7(6):597-604. doi: 10.2174/1386207043328463.	Srinivasan R	Comb Chem High Throughput Screen	2004	2004-09-24			10.2174/1386207043328463
35	3	15470898	Producing peptide arrays for epitope mapping by intein-mediated protein ligation	Sun L, Rush J, Ghosh I, Maunus JR, Xu MQ.	Biotechniques. 2004 Sep;37(3):430-6, 438, 440 passim. doi: 10.2144/04373RR01.	Sun L	Biotechniques	2004	2004-10-09			10.2144/04373RR01
36	2	15562968	[Recombinant thymosin alpha1]	Esipov RS, Gurevich AI, Stepanenko VN, Chupova LA, Chuvikovskiĭ DV, Miroshnikov AI.	Bioorg Khim. 2004 Sep-Oct;30(5):481-6. doi: 10.1023/b:rubi.0000043785.41076.56.	Esipov RS	Bioorg Khim	2004	2004-11-26			10.1023/b:rubi.0000043785.41076.56
37	1	15313605	Isolation and characterization of new homing endonuclease specificities at individual target site positions	Sussman D, Chadsey M, Fauce S, Engel A, Bruett A, Monnat R Jr, Stoddard BL, Seligman LM.	J Mol Biol. 2004 Sep 3;342(1):31-41. doi: 10.1016/j.jmb.2004.07.031.	Sussman D	J Mol Biol	2004	2004-08-18			10.1016/j.jmb.2004.07.031
38	2	15358358	Intein-mediated fusion expression, high efficient refolding, and one-step purification of gelonin toxin	Guo C, Li Z, Shi Y, Xu M, Wise JG, Trommer WE, Yuan J.	Protein Expr Purif. 2004 Oct;37(2):361-7. doi: 10.1016/j.pep.2004.06.037.	Guo C	Protein Expr Purif	2004	2004-09-11			10.1016/j.pep.2004.06.037
39	1	15466049	Complete genome sequence of the genetically tractable hydrogenotrophic methanogen Methanococcus maripaludis	Hendrickson EL, Kaul R, Zhou Y, Bovee D, Chapman P, Chung J, Conway de Macario E, Dodsworth JA, Gillett W, Graham DE, Hackett M, Haydock AK, Kang A, Land ML, Levy R, Lie TJ, Major TA, Moore BC, Porat I, Palmeiri A, Rouse G, Saenphimmachak C, Söll D, Van Dien S, Wang T, Whitman WB, Xia Q, Zhang Y, Larimer FW, Olson MV, Leigh JA.	J Bacteriol. 2004 Oct;186(20):6956-69. doi: 10.1128/JB.186.20.6956-6969.2004.	Hendrickson EL	J Bacteriol	2004	2004-10-07	PMC522202		10.1128/JB.186.20.6956-6969.2004
40	2	15541279	An improved method for utilization of peptide substrates for antibody characterization and enzymatic assays	Ghosh I, Sun L, Evans TC Jr, Xu MQ.	J Immunol Methods. 2004 Oct;293(1-2):85-95. doi: 10.1016/j.jim.2004.07.003.	Ghosh I	J Immunol Methods	2004	2004-11-16			10.1016/j.jim.2004.07.003
41	2	15372685	Expanded utility of the native chemical ligation reaction	Yeo DS, Srinivasan R, Chen GY, Yao SQ.	Chemistry. 2004 Oct 4;10(19):4664-72. doi: 10.1002/chem.200400414.	Yeo DS	Chemistry	2004	2004-09-17			10.1002/chem.200400414
42	2	15475112	New type of polyubiquitin-like genes with intein-like autoprocessing domains	Dassa B, Yanai I, Pietrokovski S.	Trends Genet. 2004 Nov;20(11):538-42. doi: 10.1016/j.tig.2004.08.010.	Dassa B	Trends Genet	2004	2004-10-12			10.1016/j.tig.2004.08.010
43	2	15514850	Intein-mediated rapid purification of recombinant human pituitary adenylate cyclase activating polypeptide	Yu RJ, Hong A, Dai Y, Gao Y.	Acta Biochim Biophys Sin (Shanghai). 2004 Nov;36(11):759-66. doi: 10.1093/abbs/36.11.759.	Yu RJ	Acta Biochim Biophys Sin (Shanghai)	2004	2004-10-30			10.1093/abbs/36.11.759
44	1	15491609	Coincidence of cleavage sites of intron endonuclease I-TevI and critical sequences of the host thymidylate synthase gene	Edgell DR, Stanger MJ, Belfort M.	J Mol Biol. 2004 Nov 5;343(5):1231-41. doi: 10.1016/j.jmb.2004.09.005.	Edgell DR	J Mol Biol	2004	2004-10-20			10.1016/j.jmb.2004.09.005
45	2	15514791	Intein-mediated purification of a recombinantly expressed peptide	Pezza JA, Allen KN, Tolan DR.	Chem Commun (Camb). 2004 Nov 7;(21):2412-3. doi: 10.1039/b407924h. Epub 2004 Sep 23.	Pezza JA	Chem Commun (Camb)	2004	2004-10-30			10.1039/b407924h
46	1	15518550	Metal-dependent DNA cleavage mechanism of the I-CreI LAGLIDADG homing endonuclease	Chevalier B, Sussman D, Otis C, Noël AJ, Turmel M, Lemieux C, Stephens K, Monnat RJ Jr, Stoddard BL.	Biochemistry. 2004 Nov 9;43(44):14015-26. doi: 10.1021/bi048970c.	Chevalier B	Biochemistry	2004	2004-11-03			10.1021/bi048970c
47	2	15535692	Chemoselective attachment of biologically active proteins to surfaces by expressed protein ligation and its application for "protein chip" fabrication	Camarero JA, Kwon Y, Coleman MA.	J Am Chem Soc. 2004 Nov 17;126(45):14730-1. doi: 10.1021/ja0456611.	Camarero JA	J Am Chem Soc	2004	2004-11-13			10.1021/ja0456611
48	2	15546731	Improving the intein-mediated, site-specific protein biotinylation strategies both in vitro and in vivo	Tan LP, Lue RY, Chen GY, Yao SQ.	Bioorg Med Chem Lett. 2004 Dec 20;14(24):6067-70. doi: 10.1016/j.bmcl.2004.09.083.	Tan LP	Bioorg Med Chem Lett	2004	2004-11-18			10.1016/j.bmcl.2004.09.083
49	3	15782158	Using protein-DNA chimeras to detect and count small numbers of molecules	Burbulis I, Yamaguchi K, Gordon A, Carlson R, Brent R.	Nat Methods. 2005 Jan;2(1):31-7. doi: 10.1038/nmeth729. Epub 2004 Dec 21.	Burbulis I	Nat Methods	2005	2005-03-23			10.1038/nmeth729
50	2	15557319	Kinetic analysis of the individual steps of protein splicing for the Pyrococcus abyssi PolII intein	Mills KV, Dorval DM, Lewandowski KT.	J Biol Chem. 2005 Jan 28;280(4):2714-20. doi: 10.1074/jbc.M412313200. Epub 2004 Nov 22.	Mills KV	J Biol Chem	2005	2004-11-24			10.1074/jbc.M412313200
Legend of category numbers
1	Intein nature and structure
2	Protein biotechnology
3	Biosensors and protein tags
4	Gene therapy

## Sheet: 2014
#	Category	PMID	Title	Authors	Citation	First Author	Journal/Book	Publication Year	Create Date	PMCID	NIHMS ID	DOI
1	2	24189797	Soluble fusion expression, characterization and localization of human β-defensin 6	Xin A, Zhao Y, Yu H, Shi H, Liu H, Diao H, Zhang Y.	Mol Med Rep. 2014 Jan;9(1):149-55. doi: 10.3892/mmr.2013.1768. Epub 2013 Oct 31.	Xin A	Mol Med Rep	2014	2013-11-06			10.3892/mmr.2013.1768
2	2	24242235	pH-dependent activation of Streptomyces hygroscopicus transglutaminase mediated by intein	Du K, Liu Z, Cui W, Zhou L, Liu Y, Du G, Chen J, Zhou Z.	Appl Environ Microbiol. 2014 Jan;80(2):723-9. doi: 10.1128/AEM.02820-13. Epub 2013 Nov 15.	Du K	Appl Environ Microbiol	2014	2013-11-19	PMC3911110		10.1128/AEM.02820-13
3	2	24423270	Protein derivitization-expressed protein ligation	Mitchell SF, Lorsch JR.	Methods Enzymol. 2014;536:95-108. doi: 10.1016/B978-0-12-420070-8.00009-X.	Mitchell SF	Methods Enzymol	2014	2014-01-16			10.1016/B978-0-12-420070-8.00009-X
4	1	24634716	Inteins: Nature's Gift to Protein Chemists	Shah NH, Muir TW.	Chem Sci. 2014;5(1):446-461. doi: 10.1039/C3SC52951G.	Shah NH	Chem Sci	2014	2014-03-18	PMC3949740	NIHMS547030	10.1039/C3SC52951G
5	2	24841315	Screening combinatorial libraries of cyclic peptides using the yeast two-hybrid assay	Barreto K, Geyer CR.	Methods Mol Biol. 2014;1163:273-309. doi: 10.1007/978-1-4939-0799-1_21.	Barreto K	Methods Mol Biol	2014	2014-05-21			10.1007/978-1-4939-0799-1_21
6	2	24943313	Purification of E. coli proteins using a self-cleaving chitin-binding affinity tag	Coolbaugh MJ, Wood DW.	Methods Mol Biol. 2014;1177:47-58. doi: 10.1007/978-1-4939-1034-2_4.	Coolbaugh MJ	Methods Mol Biol	2014	2014-06-20			10.1007/978-1-4939-1034-2_4
7	3	24382817	An atypical naturally split intein engineered for highly efficient protein labeling	Thiel IV, Volkmann G, Pietrokovski S, Mootz HD.	Angew Chem Int Ed Engl. 2014 Jan 27;53(5):1306-10. doi: 10.1002/anie.201307969. Epub 2014 Jan 2.	Thiel IV	Angew Chem Int Ed Engl	2014	2014-01-03			10.1002/anie.201307969
8	2	24123599	New semi-synthesis of ubiquitin C-terminal conjugate with 7-amino-4-methylcoumarin	Li YT, Liang J, Li JB, Fang GM, Huang Y, Liu L.	J Pept Sci. 2014 Feb;20(2):102-7. doi: 10.1002/psc.2568. Epub 2013 Oct 3.	Li YT	J Pept Sci	2014	2013-10-15			10.1002/psc.2568
9	2	24387047	Functional characterization of DnaB helicase and its modulation by single-stranded DNA binding protein in Mycobacterium tuberculosis	Zhang H, Zhang Z, Yang J, He ZG.	FEBS J. 2014 Feb;281(4):1256-66. doi: 10.1111/febs.12703. Epub 2014 Jan 23.	Zhang H	FEBS J	2014	2014-01-07			10.1111/febs.12703
10	3	24490831	Recent advances in in vivo applications of intein-mediated protein splicing	Topilina NI, Mills KV.	Mob DNA. 2014 Feb 4;5(1):5. doi: 10.1186/1759-8753-5-5.	Topilina NI	Mob DNA	2014	2014-02-05	PMC3922620		10.1186/1759-8753-5-5
11	2	24395107	Synthesis of bicyclic organo-peptide hybrids via oxime/intein-mediated macrocyclization followed by disulfide bond formation	Smith JM, Hill NC, Krasniak PJ, Fasan R.	Org Biomol Chem. 2014 Feb 21;12(7):1135-42. doi: 10.1039/c3ob42222d.	Smith JM	Org Biomol Chem	2014	2014-01-08			10.1039/c3ob42222d
12	2	24588384	Recombinant expression of antimicrobial peptides using a novel self-cleaving aggregation tag in Escherichia coli	Luan C, Xie YG, Pu YT, Zhang HW, Han FF, Feng J, Wang YZ.	Can J Microbiol. 2014 Mar;60(3):113-20. doi: 10.1139/cjm-2013-0652. Epub 2014 Jan 7.	Luan C	Can J Microbiol	2014	2014-03-05			10.1139/cjm-2013-0652
13	1	24600039	Bacterial genome instability	Darmon E, Leach DR.	Microbiol Mol Biol Rev. 2014 Mar;78(1):1-39. doi: 10.1128/MMBR.00035-13.	Darmon E	Microbiol Mol Biol Rev	2014	2014-03-07	PMC3957733		10.1128/MMBR.00035-13
14	1	24589358	Homing endonucleases from mobile group I introns: discovery to genome engineering	Stoddard BL.	Mob DNA. 2014 Mar 3;5(1):7. doi: 10.1186/1759-8753-5-7.	Stoddard BL	Mob DNA	2014	2014-03-05	PMC3943268		10.1186/1759-8753-5-7
15	3	24649897	A new fusion protein platform for quantitatively measuring activity of multiple proteases	Zhou C, Yan Y, Fang J, Cheng B, Fan J.	Microb Cell Fact. 2014 Mar 21;13(1):44. doi: 10.1186/1475-2859-13-44.	Zhou C	Microb Cell Fact	2014	2014-03-22	PMC4000059		10.1186/1475-2859-13-44
16	2	24081322	Cloning Rosa hybrid phenylacetaldehyde synthase for the production of 2-phenylethanol in a whole cell Escherichia coli system	Achmon Y, Ben-Barak Zelas Z, Fishman A.	Appl Microbiol Biotechnol. 2014 Apr;98(8):3603-11. doi: 10.1007/s00253-013-5269-z. Epub 2013 Oct 1.	Achmon Y	Appl Microbiol Biotechnol	2014	2013-10-02			10.1007/s00253-013-5269-z
17	3	24413561	Binary recombinase systems for high-resolution conditional mutagenesis	Hermann M, Stillhard P, Wildner H, Seruggia D, Kapp V, Sánchez-Iranzo H, Mercader N, Montoliu L, Zeilhofer HU, Pelczar P.	Nucleic Acids Res. 2014 Apr;42(6):3894-907. doi: 10.1093/nar/gkt1361. Epub 2014 Jan 9.	Hermann M	Nucleic Acids Res	2014	2014-01-14	PMC3973285		10.1093/nar/gkt1361
18	3	24481070	Conditional protein splicing of α-sarcin in live cells	Alford SC, O'Sullivan C, Obst J, Christie J, Howard PL.	Mol Biosyst. 2014 Apr;10(4):831-7. doi: 10.1039/c3mb70387h. Epub 2014 Jan 30.	Alford SC	Mol Biosyst	2014	2014-02-01			10.1039/c3mb70387h
19	3	24615830	Click-tag and amine-tag: chemical tag approaches for efficient protein labeling in vitro and on live cells using the naturally split Npu DnaE intein	Schütz V, Mootz HD.	Angew Chem Int Ed Engl. 2014 Apr 14;53(16):4113-7. doi: 10.1002/anie.201309396. Epub 2014 Mar 11.	Schütz V	Angew Chem Int Ed Engl	2014	2014-03-12			10.1002/anie.201309396
20	2	24574026	Structure-based engineering and comparison of novel split inteins for protein ligation	Aranko AS, Oeemig JS, Zhou D, Kajander T, Wlodawer A, Iwaï H.	Mol Biosyst. 2014 May;10(5):1023-34. doi: 10.1039/c4mb00021h.	Aranko AS	Mol Biosyst	2014	2014-02-28	PMC7709711	NIHMS1644433	10.1039/c4mb00021h
21	1	24695729	Protein splicing: how inteins escape from precursor proteins	Mills KV, Johnson MA, Perler FB.	J Biol Chem. 2014 May 23;289(21):14498-505. doi: 10.1074/jbc.R113.540310. Epub 2014 Apr 2.	Mills KV	J Biol Chem	2014	2014-04-04	PMC4031507		10.1074/jbc.R113.540310
22	2	24695731	Structural and dynamical features of inteins and implications on protein splicing	Eryilmaz E, Shah NH, Muir TW, Cowburn D.	J Biol Chem. 2014 May 23;289(21):14506-11. doi: 10.1074/jbc.R113.540302. Epub 2014 Apr 2.	Eryilmaz E	J Biol Chem	2014	2014-04-04	PMC4031508		10.1074/jbc.R113.540302
23	1	24695739	Evolution, mechanisms, and applications of intein-mediated protein splicing	Perler FB, Allewell NM.	J Biol Chem. 2014 May 23;289(21):14488-9. doi: 10.1074/jbc.R114.570531. Epub 2014 Apr 2.	Perler FB	J Biol Chem	2014	2014-04-04	PMC4031505		10.1074/jbc.R114.570531
24	1	24695741	Enigmatic distribution, evolution, and function of inteins	Novikova O, Topilina N, Belfort M.	J Biol Chem. 2014 May 23;289(21):14490-7. doi: 10.1074/jbc.R114.548255. Epub 2014 Apr 2.	Novikova O	J Biol Chem	2014	2014-04-04	PMC4031506		10.1074/jbc.R114.548255
25	2	24700459	Intein applications: from protein purification and labeling to metabolic control methods	Wood DW, Camarero JA.	J Biol Chem. 2014 May 23;289(21):14512-9. doi: 10.1074/jbc.R114.552653. Epub 2014 Apr 2.	Wood DW	J Biol Chem	2014	2014-04-05	PMC4031509		10.1074/jbc.R114.552653
26	4	24401093	Cytoprotective effect of lacritin on human corneal epithelial cells exposed to benzalkonium chloride in vitro	Feng MM, Baryla J, Liu H, Laurie GW, McKown RL, Ashki N, Bhayana D, Hutnik CM.	Curr Eye Res. 2014 Jun;39(6):604-10. doi: 10.3109/02713683.2013.859275. Epub 2014 Jan 8.	Feng MM	Curr Eye Res	2014	2014-01-10	PMC4371594	NIHMS671326	10.3109/02713683.2013.859275
27	2	24778214	Structure of the branched intermediate in protein splicing	Liu Z, Frutos S, Bick MJ, Vila-Perelló M, Debelouchina GT, Darst SA, Muir TW.	Proc Natl Acad Sci U S A. 2014 Jun 10;111(23):8422-7. doi: 10.1073/pnas.1402942111. Epub 2014 Apr 28.	Liu Z	Proc Natl Acad Sci U S A	2014	2014-04-30	PMC4060664		10.1073/pnas.1402942111
28	2	24872446	Branching out of the intein active site in protein splicing	Callahan BP, Belfort M.	Proc Natl Acad Sci U S A. 2014 Jun 10;111(23):8323-4. doi: 10.1073/pnas.1407116111. Epub 2014 May 28.	Callahan BP	Proc Natl Acad Sci U S A	2014	2014-05-30	PMC4060688		10.1073/pnas.1407116111
29	3	25018750	Inteins as indicators of gene flow in the halobacteria	Soucy SM, Fullmer MS, Papke RT, Gogarten JP.	Front Microbiol. 2014 Jun 26;5:299. doi: 10.3389/fmicb.2014.00299. eCollection 2014.	Soucy SM	Front Microbiol	2014	2014-07-15	PMC4071816		10.3389/fmicb.2014.00299
30	2	24658742	Challenges and recent advances in affinity purification of tag-free proteins	Guan D, Chen Z.	Biotechnol Lett. 2014 Jul;36(7):1391-406. doi: 10.1007/s10529-014-1509-2.	Guan D	Biotechnol Lett	2014	2014-03-25			10.1007/s10529-014-1509-2
31	1	24758175	Conserved residues that modulate protein trans-splicing of Npu DnaE split intein	Wu Q, Gao Z, Wei Y, Ma G, Zheng Y, Dong Y, Liu Y.	Biochem J. 2014 Jul 15;461(2):247-55. doi: 10.1042/BJ20140287.	Wu Q	Biochem J	2014	2014-04-25			10.1042/BJ20140287
32	1	25096198	Nature's recipe for splitting inteins	Aranko AS, Wlodawer A, Iwaï H.	Protein Eng Des Sel. 2014 Aug;27(8):263-71. doi: 10.1093/protein/gzu028.	Aranko AS	Protein Eng Des Sel	2014	2014-08-07	PMC4133565		10.1093/protein/gzu028
33	4	25043886	Peptides come round: using SICLOPPS libraries for early stage drug discovery	Lennard KR, Tavassoli A.	Chemistry. 2014 Aug 18;20(34):10608-14. doi: 10.1002/chem.201403117. Epub 2014 Jul 9.	Lennard KR	Chemistry	2014	2014-07-22			10.1002/chem.201403117
34	3	25001303	Cell-based assay to identify inhibitors of the Hfq-sRNA regulatory pathway	El-Mowafi SA, Alumasa JN, Ades SE, Keiler KC.	Antimicrob Agents Chemother. 2014 Sep;58(9):5500-9. doi: 10.1128/AAC.03311-14. Epub 2014 Jul 7.	El-Mowafi SA	Antimicrob Agents Chemother	2014	2014-07-09	PMC4135888		10.1128/AAC.03311-14
35	2	25085531	Efficient production of native lunasin with correct N-terminal processing by using the pH-induced self-cleavable Ssp DnaB mini-intein system in Escherichia coli	Setrerrahmane S, Zhang Y, Dai G, Lv J, Tan S.	Appl Biochem Biotechnol. 2014 Sep;174(2):612-22. doi: 10.1007/s12010-014-1081-1. Epub 2014 Aug 2.	Setrerrahmane S	Appl Biochem Biotechnol	2014	2014-08-03			10.1007/s12010-014-1081-1
36	2	25079213	Bioinspired strategy for the ribosomal synthesis of thioether-bridged macrocyclic peptides in bacteria	Bionda N, Cryan AL, Fasan R.	ACS Chem Biol. 2014 Sep 19;9(9):2008-13. doi: 10.1021/cb500311k. Epub 2014 Aug 1.	Bionda N	ACS Chem Biol	2014	2014-08-01	PMC4168796		10.1021/cb500311k
37	2	25086267	Novel peptide VIP-TAT with higher affinity for PAC1 inhibited scopolamine induced amnesia	Yu R, Yang Y, Cui Z, Zheng L, Zeng Z, Zhang H.	Peptides. 2014 Oct;60:41-50. doi: 10.1016/j.peptides.2014.07.018. Epub 2014 Jul 31.	Yu R	Peptides	2014	2014-08-03			10.1016/j.peptides.2014.07.018
38	3	25262348	A split intein T7 RNA polymerase for transcriptional AND-logic	Schaerli Y, Gili M, Isalan M.	Nucleic Acids Res. 2014 Oct 29;42(19):12322-8. doi: 10.1093/nar/gku884. Epub 2014 Sep 27.	Schaerli Y	Nucleic Acids Res	2014	2014-09-29	PMC4231753		10.1093/nar/gku884
39	2	24531404	Cloning and expression of recombinant human GMCSF from Pichia pastoris GS115--a progressive strategy for economic production	Srinivasa Babu K, Pulicherla KK, Antony A, Meenakshisundaram S.	Am J Ther. 2014 Nov-Dec;21(6):462-9. doi: 10.1097/MJT.0000000000000040.	Srinivasa Babu K	Am J Ther	2014	2014-02-18			10.1097/MJT.0000000000000040
40	2	25296714	A general purification platform for toxic proteins based on intein trans-splicing	Shi C, Tarimala A, Meng Q, Wood DW.	Appl Microbiol Biotechnol. 2014 Nov;98(22):9425-35. doi: 10.1007/s00253-014-6080-1. Epub 2014 Oct 9.	Shi C	Appl Microbiol Biotechnol	2014	2014-10-10			10.1007/s00253-014-6080-1
41	4	25392451	Targeting the INCENP IN-box-Aurora B interaction to inhibit CPC activity in vivo	Gohard FH, St-Cyr DJ, Tyers M, Earnshaw WC.	Open Biol. 2014 Nov;4(11):140163. doi: 10.1098/rsob.140163.	Gohard FH	Open Biol	2014	2014-11-14	PMC4248066		10.1098/rsob.140163
42	2	25243720	Semisynthesis of biologically active glycoforms of the human cytokine interleukin 6	Reif A, Siebenhaar S, Tröster A, Schmälzlein M, Lechner C, Velisetty P, Gottwald K, Pöhner C, Boos I, Schubert V, Rose-John S, Unverzagt C.	Angew Chem Int Ed Engl. 2014 Nov 3;53(45):12125-31. doi: 10.1002/anie.201407160. Epub 2014 Sep 22.	Reif A	Angew Chem Int Ed Engl	2014	2014-09-23			10.1002/anie.201407160
43	2	25335928	An optimized intein-mediated protein ligation approach for the efficient cyclization of cysteine-rich proteins	Tarasava K, Freisinger E.	Protein Eng Des Sel. 2014 Dec;27(12):481-8. doi: 10.1093/protein/gzu048. Epub 2014 Oct 21.	Tarasava K	Protein Eng Des Sel	2014	2014-10-23			10.1093/protein/gzu048
44	1	25451033	Traceless splicing enabled by substrate-induced activation of the Nostoc punctiforme Npu DnaE intein after mutation of a catalytic cysteine to serine	Cheriyan M, Chan SH, Perler F.	J Mol Biol. 2014 Dec 12;426(24):4018-4029. doi: 10.1016/j.jmb.2014.10.025. Epub 2014 Nov 6.	Cheriyan M	J Mol Biol	2014	2014-12-03			10.1016/j.jmb.2014.10.025
45	2	25416617	Correlation of chemical shifts predicted by molecular dynamics simulations for partially disordered proteins	Karp JM, Eryilmaz E, Cowburn D.	J Biomol NMR. 2015 Jan;61(1):35-45. doi: 10.1007/s10858-014-9879-2. Epub 2014 Nov 22.	Karp JM	J Biomol NMR	2015	2014-11-23	PMC4715900	NIHMS727669	10.1007/s10858-014-9879-2
46	3	25478817	Fluorescent probes for tracking the transfer of iron-sulfur cluster and other metal cofactors in biosynthetic reaction pathways	Vranish JN, Russell WK, Yu LE, Cox RM, Russell DH, Barondeau DP.	J Am Chem Soc. 2015 Jan 14;137(1):390-8. doi: 10.1021/ja510998s. Epub 2014 Dec 24.	Vranish JN	J Am Chem Soc	2015	2014-12-06	PMC4675328	NIHMS731756	10.1021/ja510998s
47	2	25448593	Cloning, expression and purification of the human Islet Amyloid Polypeptide (hIAPP) from Escherichia coli	Rodriguez Camargo DC, Tripsianes K, Kapp TG, Mendes J, Schubert J, Cordes B, Reif B.	Protein Expr Purif. 2015 Feb;106:49-56. doi: 10.1016/j.pep.2014.10.012. Epub 2014 Nov 6.	Rodriguez Camargo DC	Protein Expr Purif	2015	2014-12-03			10.1016/j.pep.2014.10.012
48	3	25557882	Generation of a genetically encoded, photoactivatable intein for the controlled production of cyclic peptides	Böcker JK, Friedel K, Matern JC, Bachmann AL, Mootz HD.	Angew Chem Int Ed Engl. 2015 Feb 9;54(7):2116-20. doi: 10.1002/anie.201409848. Epub 2014 Dec 30.	Böcker JK	Angew Chem Int Ed Engl	2015	2015-01-06			10.1002/anie.201409848
49	1	25087201	Dynamics differentiate between active and inactive inteins	Cronin M, Coolbaugh MJ, Nellis D, Zhu J, Wood DW, Nussinov R, Ma B.	Eur J Med Chem. 2015 Feb 16;91:51-62. doi: 10.1016/j.ejmech.2014.07.094. Epub 2014 Jul 27.	Cronin M	Eur J Med Chem	2015	2014-08-04	PMC4308580	NIHMS617995	10.1016/j.ejmech.2014.07.094
50	2	25384269	An evolved Mxe GyrA intein for enhanced production of fusion proteins	Marshall CJ, Grosskopf VA, Moehling TJ, Tillotson BJ, Wiepz GJ, Abbott NL, Raines RT, Shusta EV.	ACS Chem Biol. 2015 Feb 20;10(2):527-38. doi: 10.1021/cb500689g. Epub 2014 Nov 24.	Marshall CJ	ACS Chem Biol	2015	2014-11-11	PMC4340354		10.1021/cb500689g
Legend of category numbers
1	Intein nature and structure
2	Protein biotechnology
3	Biosensors and protein tags
4	Gene therapy

## Sheet: 2024
#	Category	PMID	Title	Authors	Citation	First Author	Journal/Book	Publication Year	Create Date	PMCID	NIHMS ID	DOI
1	2	38243925	Feasibility of Domain Segmentation of B19V VP1u Using Intein Technology for Structural Studies	Lakshmanan RV, Agbandje-McKenna M, McKenna R.	Protein Pept Lett. 2024;31(2):161-167. doi: 10.2174/0109298665277211231214065419.	Lakshmanan RV	Protein Pept Lett	2024	2024-01-20			10.2174/0109298665277211231214065419
2	4	38297849	[Study on gene therapy for DPOAE and ABR threshold changes in adult Otof-/- mice]	Wang Z, Cao Q, Hu S, Fan X, Lv J, Wang H, Wang W, Li H, Shu Y.	Lin Chuang Er Bi Yan Hou Tou Jing Wai Ke Za Zhi. 2024 Jan;38(1):49-56. doi: 10.13201/j.issn.2096-7993.2024.01.008.	Wang Z	Lin Chuang Er Bi Yan Hou Tou Jing Wai Ke Za Zhi	2024	2024-02-01	PMC11116155		10.13201/j.issn.2096-7993.2024.01.008
3	2	38411827	Gene Stacking and Stoichiometric Expression of ER-Targeted Constructs Using "2A" Self-Cleaving Peptides	Spatola Rossi T, Fricker M, Kriechbaumer V.	Methods Mol Biol. 2024;2772:337-351. doi: 10.1007/978-1-0716-3710-4_26.	Spatola Rossi T	Methods Mol Biol	2024	2024-02-27			10.1007/978-1-0716-3710-4_26
4	2	38605742	Recombinant Production of TP4-LYC1, A New Chimeric Peptide with Targeted Cytotoxicity to HeLa Cells	Mohammad Pour H, Jahanian-Najafabadi A, Shafiee F.	Avicenna J Med Biotechnol. 2024 Jan-Mar;16(1):9-15. doi: 10.18502/ajmb.v16i1.14166.	Mohammad Pour H	Avicenna J Med Biotechnol	2024	2024-04-12	PMC11005396		10.18502/ajmb.v16i1.14166
5	2	38260603	EPISOMAL VECTORS FOR STABLE PRODUCTION OF RECOMBINANT PROTEINS AND ENGINEERED ANTIBODIES	Fallahee I, Hawiger D.	bioRxiv [Preprint]. 2024 Jan 4:2024.01.03.574076. doi: 10.1101/2024.01.03.574076.	Fallahee I	bioRxiv	2024	2024-01-23	PMC10802304		10.1101/2024.01.03.574076
6	2	38118170	Unravelling the Mechanism of Elastin-like Polypeptide-Enzyme Fusion Stabilization in Organic Solvents	Darji S, Aayush A, Estes KM, Strock JD, Thompson DH.	Biomacromolecules. 2024 Jan 8;25(1):272-281. doi: 10.1021/acs.biomac.3c00982. Epub 2023 Dec 20.	Darji S	Biomacromolecules	2024	2023-12-20			10.1021/acs.biomac.3c00982
7	2	38390601	Chromatographic single-step purification of tagless proteins using gp41-1 split inteins	Knapp M, Kohl V, Best T, Rammo O, Ebert S.	Front Bioeng Biotechnol. 2024 Jan 17;11:1319916. doi: 10.3389/fbioe.2023.1319916. eCollection 2023.	Knapp M	Front Bioeng Biotechnol	2024	2024-02-23	PMC10882715		10.3389/fbioe.2023.1319916
8	1	38096499	A Chemical Counterpart to the Resolution Step of Nature's Intein-Mediated Protein Splicing	Dhayalan B, Kent SBH, Fetter-Pruneda I.	ACS Chem Biol. 2024 Jan 19;19(1):9-14. doi: 10.1021/acschembio.3c00590. Epub 2023 Dec 14.	Dhayalan B	ACS Chem Biol	2024	2023-12-14	PMC10804359		10.1021/acschembio.3c00590
9	2	37793478	Efficient expression and purification of tag-free recombinant human procalcitonin (hPCT) with precise sequence in E.coli	Nakagawa M, Tomioka Y, Akuta T.	Protein Expr Purif. 2024 Feb;214:106374. doi: 10.1016/j.pep.2023.106374. Epub 2023 Oct 2.	Nakagawa M	Protein Expr Purif	2024	2023-10-04			10.1016/j.pep.2023.106374
10	2	38180814	Intein-based thermoregulated meganucleases for containment of genetic material	Foo GW, Leichthammer CD, Saita IM, Lukas ND, Batko IZ, Heinrichs DE, Edgell DR.	Nucleic Acids Res. 2024 Feb 28;52(4):2066-2077. doi: 10.1093/nar/gkad1247.	Foo GW	Nucleic Acids Res	2024	2024-01-05	PMC10899782		10.1093/nar/gkad1247
11	3	38380775	An intein-based biosensor to measure protein stability in vivo	Son A, Smetana JS, Horowitz S, Lennon CW.	Protein Sci. 2024 Mar;33(3):e4925. doi: 10.1002/pro.4925.	Son A	Protein Sci	2024	2024-02-21	PMC10880411		10.1002/pro.4925
12	4	38488469	Optimization strategies and advances in the research and development of AAV-based gene therapy to deliver large transgenes	Kolesnik VV, Nurtdinov RF, Oloruntimehin ES, Karabelsky AV, Malogolovkin AS.	Clin Transl Med. 2024 Mar;14(3):e1607. doi: 10.1002/ctm2.1607.	Kolesnik VV	Clin Transl Med	2024	2024-03-15	PMC10941601		10.1002/ctm2.1607
13	4	38509770	Split Gp41-1 intein splicing as a model to evaluate the cellular location of the oncosuppressor Maspin in an in vitro model of osteosarcoma	Mariano A, Di Cristofano S, Raimondo D, Scotto d'Abusco A.	Cell Biochem Funct. 2024 Mar;42(2):e3987. doi: 10.1002/cbf.3987.	Mariano A	Cell Biochem Funct	2024	2024-03-21			10.1002/cbf.3987
14	2	38455016	Preorganized cyclic modules facilitate the self-assembly of protein nanostructures	Snoj J, Lapenta F, Jerala R.	Chem Sci. 2024 Feb 5;15(10):3673-3686. doi: 10.1039/d3sc06658d. eCollection 2024 Mar 6.	Snoj J	Chem Sci	2024	2024-03-08	PMC10915844		10.1039/d3sc06658d
15	2	38534208	Episomal Vectors for Stable Production of Recombinant Proteins and Engineered Antibodies	Fallahee I, Hawiger D.	Antibodies (Basel). 2024 Mar 11;13(1):18. doi: 10.3390/antib13010018.	Fallahee I	Antibodies (Basel)	2024	2024-03-27	PMC10967652		10.3390/antib13010018
16	1	38351630	The three-dimensional structure of the Vint domain from Tetrahymena thermophila suggests a ligand-regulated cleavage mechanism by the HINT fold	Iwaï H, Beyer HM, Johansson JEM, Li M, Wlodawer A.	FEBS Lett. 2024 Apr;598(8):864-874. doi: 10.1002/1873-3468.14817. Epub 2024 Feb 13.	Iwaï H	FEBS Lett	2024	2024-02-14			10.1002/1873-3468.14817
17	3	38501598	Sensitive detection of SARS-CoV-2 main protease 3CL(pro) with an engineered ribonuclease zymogen	Wralstad EC, Raines RT.	Protein Sci. 2024 Apr;33(4):e4916. doi: 10.1002/pro.4916.	Wralstad EC	Protein Sci	2024	2024-03-19	PMC10949392		10.1002/pro.4916
18	4	38645107	Delivering large genes using adeno-associated virus and the CRE-lox DNA recombination system	Datta P, Rhee KD, Staudt RJ, Thompson JM, Hsu Y, Hassan S, Drack AV, Seo S.	bioRxiv [Preprint]. 2024 Apr 10:2024.04.10.588864. doi: 10.1101/2024.04.10.588864.	Datta P	bioRxiv	2024	2024-04-22	PMC11030439		10.1101/2024.04.10.588864
19	1	38659745	Conditional protein splicing of the Mycobacterium tuberculosis RecA intein in its native host	Schneider RF, Hallstrom K, DeMott C, McDonough KA.	bioRxiv [Preprint]. 2024 Apr 15:2024.04.15.589443. doi: 10.1101/2024.04.15.589443.	Schneider RF	bioRxiv	2024	2024-04-25	PMC11042385		10.1101/2024.04.15.589443
20	1	38602904	Hox gene-specific cellular targeting using split intein Trojan exons	Diao F, Vasudevan D, Heckscher ES, White BH.	Proc Natl Acad Sci U S A. 2024 Apr 23;121(17):e2317083121. doi: 10.1073/pnas.2317083121. Epub 2024 Apr 11.	Diao F	Proc Natl Acad Sci U S A	2024	2024-04-11	PMC11047080		10.1073/pnas.2317083121
21	4	38665848	Engineering of the AAV-Compatible Hair Cell-Specific Small-Size Myo15 Promoter for Gene Therapy in the Inner Ear	Hu SW, Lv J, Wang Z, Tang H, Wang H, Wang F, Wang D, Zhang J, Zhang L, Cao Q, Chen Y, Gao Z, Han Y, Wang W, Li GL, Shu Y, Li H.	Research (Wash D C). 2024 Apr 25;7:0341. doi: 10.34133/research.0341. eCollection 2024.	Hu SW	Research (Wash D C)	2024	2024-04-26	PMC11045262		10.34133/research.0341
22	2	38336119	Scalable dual column cation exchange affinity chromatography based platform process for recombinant protein purification	Prabhala SV, Wood DW.	Protein Expr Purif. 2024 May;217:106442. doi: 10.1016/j.pep.2024.106442. Epub 2024 Feb 7.	Prabhala SV	Protein Expr Purif	2024	2024-02-09			10.1016/j.pep.2024.106442
23	4	38454603	In vivo base editing of a pathogenic Eif2b5 variant improves vanishing white matter phenotypes in mice	Böck D, Revers IM, Bomhof ASJ, Hillen AEJ, Boeijink C, Kissling L, Egli S, Moreno-Mateos MA, van der Knaap MS, van Til NP, Schwank G.	Mol Ther. 2024 May 1;32(5):1328-1343. doi: 10.1016/j.ymthe.2024.03.009. Epub 2024 Mar 7.	Böck D	Mol Ther	2024	2024-03-08	PMC11081866		10.1016/j.ymthe.2024.03.009
24	4	38693346	Development of a new caged intein for multi-input conditional translation of synthetic mRNA	Yang T, Nakanishi H, Itaka K.	Sci Rep. 2024 May 1;14(1):9988. doi: 10.1038/s41598-024-60809-w.	Yang T	Sci Rep	2024	2024-05-01	PMC11063168		10.1038/s41598-024-60809-w
25	4	38746161	Systemic Delivery of Full-Length Dystrophin in DMD Mice	Han R, Zhou Y, Zhang C, Xiao W, Herzog R.	Res Sq [Preprint]. 2024 May 3:rs.3.rs-3867299. doi: 10.21203/rs.3.rs-3867299/v1.	Han R	Res Sq	2024	2024-05-15	PMC11092816		10.21203/rs.3.rs-3867299/v1
26	3	38794279	Enhancing Cellular Uptake of Native Proteins through Bio-Orthogonal Conjugation with Chemically Synthesized Cell-Penetrating Peptides	Nebogatova J, Porosk L, Härk HH, Kurrikoff K.	Pharmaceutics. 2024 May 3;16(5):617. doi: 10.3390/pharmaceutics16050617.	Nebogatova J	Pharmaceutics	2024	2024-05-25	PMC11125112		10.3390/pharmaceutics16050617
27	2	38113885	Protein semisynthesis underscores the role of a conserved lysine in activation and desensitization of acid-sensing ion channels	Sarkar D, Galleano I, Heusser SA, Ou SY, Uzun GR, Khoo KK, van der Heden van Noort GJ, Harrison JS, Pless SA.	Cell Chem Biol. 2024 May 16;31(5):1000-1010.e6. doi: 10.1016/j.chembiol.2023.11.013. Epub 2023 Dec 18.	Sarkar D	Cell Chem Biol	2024	2023-12-19			10.1016/j.chembiol.2023.11.013
28	2	38530024	Split Proteins and Reassembly Modules for Biological Applications	Bae J, Kim J, Choi J, Lee H, Koh M.	Chembiochem. 2024 May 17;25(10):e202400123. doi: 10.1002/cbic.202400123. Epub 2024 Apr 17.	Bae J	Chembiochem	2024	2024-03-26			10.1002/cbic.202400123
29	2	38369031	Backbone cyclization of Salmonella typhimurium diaminopropionate ammonia-lyase to enhance the activity and stability	He X, Lin T, Xie Y, Li J, Ge Y, Zhang S, Fan J.	Protein Expr Purif. 2024 Jun;218:106447. doi: 10.1016/j.pep.2024.106447. Epub 2024 Feb 16.	He X	Protein Expr Purif	2024	2024-02-18			10.1016/j.pep.2024.106447
30	1	38717278	Int&in: A machine learning-based web server for active split site identification in inteins	Schmitz M, Ballestin JB, Liang J, Tomas F, Freist L, Voigt K, Di Ventura B, Öztürk MA.	Protein Sci. 2024 Jun;33(6):e4985. doi: 10.1002/pro.4985.	Schmitz M	Protein Sci	2024	2024-05-08	PMC11078102		10.1002/pro.4985
31	2	38889537	Split intein converting peptide protein interaction into electrochemically assisted metal ion catalytic signal in the prenatal screening of pediatric epilepsy	Guo Y, Liu C, Qi F, Chen C, Gao Z, Zhang H.	Bioelectrochemistry. 2024 Jun 2;160:108754. doi: 10.1016/j.bioelechem.2024.108754. Online ahead of print.	Guo Y	Bioelectrochemistry	2024	2024-06-18			10.1016/j.bioelechem.2024.108754
32	2	38895383	Protein Editing using a Concerted Transposition Reaction	Hua Y, Tay NES, Ye X, Owen JA, Liu H, Thompson RE, Muir TW.	bioRxiv [Preprint]. 2024 Jun 3:2024.06.03.597171. doi: 10.1101/2024.06.03.597171.	Hua Y	bioRxiv	2024	2024-06-19	PMC11185735		10.1101/2024.06.03.597171
33	3	38787792	Efficient Segmental Isotope Labeling of Integral Membrane Proteins for High-Resolution NMR Studies	Daniilidis M, Sperl LE, Müller BS, Babl A, Hagn F.	J Am Chem Soc. 2024 Jun 5;146(22):15403-15410. doi: 10.1021/jacs.4c03294. Epub 2024 May 24.	Daniilidis M	J Am Chem Soc	2024	2024-05-24	PMC11157531		10.1021/jacs.4c03294
34	2	38669943	Production of native recombinant proteins using a novel split intein affinity technology	Clifford R, Lindman S, Zhu J, Luo E, Delmar J, Tao Y, Ren K, Lara A, Cayatte C, McTamney P, O'Connor E, Öhman J.	J Chromatogr A. 2024 Jun 7;1724:464908. doi: 10.1016/j.chroma.2024.464908. Epub 2024 Apr 12.	Clifford R	J Chromatogr A	2024	2024-04-26			10.1016/j.chroma.2024.464908
35	1	38780266	Improved protein splicing through viral passaging	Hume AJ, Deeney DJ, Smetana JS, Turcinovic J, Connor JH, Belfort M, Mühlberger E, Lennon CW.	mBio. 2024 Jun 12;15(6):e0098424. doi: 10.1128/mbio.00984-24. Epub 2024 May 23.	Hume AJ	mBio	2024	2024-05-23	PMC11237716		10.1128/mbio.00984-24
36	2	38815180	One-Step Purification and N-Terminal Functionalization of Bioactive Proteins via Atypically Split Inteins	Gharios R, Li A, Kopyeva I, Francis RM, DeForest CA.	Bioconjug Chem. 2024 Jun 19;35(6):750-757. doi: 10.1021/acs.bioconjchem.4c00223. Epub 2024 May 30.	Gharios R	Bioconjug Chem	2024	2024-05-30	PMC11262789	NIHMS2009038	10.1021/acs.bioconjchem.4c00223
37	2	38898098	Intein-mediated temperature control for complete biosynthesis of sanguinarine and its halogenated derivatives in yeast	Gou Y, Li D, Zhao M, Li M, Zhang J, Zhou Y, Xiao F, Liu G, Ding H, Sun C, Ye C, Dong C, Gao J, Gao D, Bao Z, Huang L, Xu Z, Lian J.	Nat Commun. 2024 Jun 19;15(1):5238. doi: 10.1038/s41467-024-49554-w.	Gou Y	Nat Commun	2024	2024-06-19	PMC11186835		10.1038/s41467-024-49554-w
38	2	38945328	Split intein-mediated backbone cyclization enhances the stability and activity of staphylokinase, a potent fibrin-selective plasminogen activator	Baharian A, Ishida H, Sillner C, Vogel HJ.	Int J Biol Macromol. 2024 Jun 28;275(Pt 1):133448. doi: 10.1016/j.ijbiomac.2024.133448. Online ahead of print.	Baharian A	Int J Biol Macromol	2024	2024-06-30			10.1016/j.ijbiomac.2024.133448
39	4	38447547	Towards targeted Cas9 (CRISPR-Cas) delivery: Preparation of IgG antibody-Cas9 conjugates using a split intein	Pasch T, Bäumer N, Bäumer S, Buchholz F, Mootz HD.	J Pept Sci. 2024 Jul;30(7):e3592. doi: 10.1002/psc.3592. Epub 2024 Mar 6.	Pasch T	J Pept Sci	2024	2024-03-06			10.1002/psc.3592
40	1	38552727	Inteins: A Swiss army knife for synthetic biology	Anastassov S, Filo M, Khammash M.	Biotechnol Adv. 2024 Jul-Aug;73:108349. doi: 10.1016/j.biotechadv.2024.108349. Epub 2024 Mar 27.	Anastassov S	Biotechnol Adv	2024	2024-03-29			10.1016/j.biotechadv.2024.108349
41	4	38830492	Promising properties of cytochrome P450 BM3 reconstituted from separate domains by split intein	Yoo SK, Cheong DE, Yoo HS, Choi HJ, Nguyen NA, Yun CH, Kim GJ.	Int J Biol Macromol. 2024 Jul;273(Pt 1):132793. doi: 10.1016/j.ijbiomac.2024.132793. Epub 2024 Jun 1.	Yoo SK	Int J Biol Macromol	2024	2024-06-03			10.1016/j.ijbiomac.2024.132793
42	2	38864750	Ligation of multiple protein domains using orthogonal inteins with non-native splice junctions	Romero-Casañas A, García-Lizarribar A, Castro J, Vilanova M, Benito A, Ribó M.	Protein Sci. 2024 Jul;33(7):e5070. doi: 10.1002/pro.5070.	Romero-Casañas A	Protein Sci	2024	2024-06-12	PMC11168065		10.1002/pro.5070
43	2	39035819	Recombinant production of interleukin-1 receptor antagonist in fusion to albumin binding domain with potential affinity to human serum albumin	Shafiee F, Yazdani A.	Res Pharm Sci. 2024 Jul 1;19(3):356-365. doi: 10.4103/RPS.RPS_41_23. eCollection 2024 Jun.	Shafiee F	Res Pharm Sci	2024	2024-07-22	PMC11257196		10.4103/RPS.RPS_41_23
44	2	38402766	Site-directed display of zearalenone lactonase on spilt-intein functionalized nanocarrier for green and efficient detoxification of zearalenone	Zhou C, He N, Lin X, Liu H, Lu Z, Zhang G.	Food Chem. 2024 Jul 15;446:138804. doi: 10.1016/j.foodchem.2024.138804. Epub 2024 Feb 21.	Zhou C	Food Chem	2024	2024-02-25			10.1016/j.foodchem.2024.138804
45	2	39076613	Post-translational activation of the C-terminus of polypeptides for the synthesis of peptide thioesters and peptide thioester surrogates	Liu Y, Kajihara Y, Okamoto R.	Front Chem. 2024 Jul 15;12:1424953. doi: 10.3389/fchem.2024.1424953. eCollection 2024.	Liu Y	Front Chem	2024	2024-07-30	PMC11284063		10.3389/fchem.2024.1424953
46	4	39020181	Split intein-mediated protein trans-splicing to express large dystrophins	Tasfaout H, Halbert CL, McMillen TS, Allen JM, Reyes TR, Flint GV, Grimm D, Hauschka SD, Regnier M, Chamberlain JS.	Nature. 2024 Jul 17. doi: 10.1038/s41586-024-07710-8. Online ahead of print.	Tasfaout H	Nature	2024	2024-07-17			10.1038/s41586-024-07710-8
47	4	39034316	Systemic delivery of full-length dystrophin in Duchenne muscular dystrophy mice	Zhou Y, Zhang C, Xiao W, Herzog RW, Han R.	Nat Commun. 2024 Jul 21;15(1):6141. doi: 10.1038/s41467-024-50569-6.	Zhou Y	Nat Commun	2024	2024-07-21	PMC11271493		10.1038/s41467-024-50569-6
48	1	39052634	Expressed Protein Ligation in Flow	Kambanis L, Ayoub A, Bedding MJ, Egelund PHG, Maxwell JWC, Franck C, Lambrechts L, Hawkins PME, Chisholm TS, Mackay JP, Sierecki E, Gambin Y, Kulkarni SS, Payne RJ.	J Am Chem Soc. 2024 Jul 25. doi: 10.1021/jacs.4c07462. Online ahead of print.	Kambanis L	J Am Chem Soc	2024	2024-07-25			10.1021/jacs.4c07462
49	2	38754162	Novel protein ligase based on dual split intein	Lei B, Wang S, Zhang X, Chen T, Lin Y.	Biochem Biophys Res Commun. 2024 Aug 6;720:150097. doi: 10.1016/j.bbrc.2024.150097. Epub 2024 May 9.	Lei B	Biochem Biophys Res Commun	2024	2024-05-16			10.1016/j.bbrc.2024.150097
50	1	38664119	WHO elements - A new category of selfish genetic elements at the borderline between homing elements and transposable elements	Osborne M, Fubara A, Ó Cinnéide E, Coughlan AY, Wolfe KH.	Semin Cell Dev Biol. 2024 Nov-Dec;163:2-13. doi: 10.1016/j.semcdb.2024.04.001. Epub 2024 Apr 25.	Osborne M	Semin Cell Dev Biol	2024	2024-04-25			10.1016/j.semcdb.2024.04.001
Legend of category numbers
1	Intein nature and structure
2	Protein biotechnology
3	Biosensors and protein tags
4	Gene therapy
